# Supplementary material for: Semisynthesis, Biological Evaluation and Molecular Docking Studies of Barbatic Acid Derivatives as Novel Diuretic Candidates
Source: Molecules. 2023 May 10;28(10):4010. doi: 10.3390/molecules28104010 (PMC10222548; doi:10.3390/molecules28104010)
Supplement: Supplementary file 1 [file molecules-28-04010-s001.zip]

Archive with 1 entries (1 files):
- molecules-2355306-supplementary.pdf
